# Supplementary material for: Large‐scale phenotyping of physical and antioxidant traits in peach and apricot cultivars
Source: J Sci Food Agric. 2026 Apr 16;106(10):6050–63. doi: 10.1002/jsfa.70661 (PMC13258209; doi:10.1002/jsfa.70661)
Supplement: Supplementary file 6 — Table S1. Fruit shape, flesh color, origin, and percentage of production area in Greece (2021) for the 50 melting‐flesh peach cultivars studied. Table S2. Flesh color, origin and % production areain Greece (2021) for the 25 nectarine cultivars studied. Table S3. Origin and % production area in Greece (2021) for the 25 nonmelting peach cultivars studied. Table S4. Origin and % production area in Greece (2021) for the 32 apricot cultivars studied. [file JSFA-106-6050-s006.xlsx]

## Sheet: Suppl Tables S1-S4
Table S1. Fruit shape, flesh color, origin, and percentage of production area in Greece (2021) for the 50 melting-flesh peach cultivars studied.						Table S2. Flesh color, origin and % production area in Greece (2021) for the 25 nectarine cultivars studied.					Table S3. Origin and % production area in Greece (2021) for the 25 nonmelting peach cultivars studied.				Table S4. Origin and % production area in Greece (2021) for the 32 apricot cvs studied.
Cultivar	Shape	Color	Origin	% area		Cultivar	Color	Origin	% area		Cultivar	Origin	% area		Cultivar	Origin	% area
B2	Round	YE	Italy			Alitop	YE	Italy	4.28636		Andross	USA	38.9538		AB2	Italy
Black gold	Round	YE	Uknown			Big Bang	YE	France	16.7663		Andross Late	Greece			AB3	Italy
Bolero	Round	YE	Italy			Big Top	YE	USA	10.2573		B1	Italy			AB4	Italy
Brittney Lane	Round	YE	USA	1.68255		Boreal	W	Spain			B3	Italy			AB5	Italy
Carla	Round	YE	Spain			Carene	YE	France			B4	Italy			AB7	Italy
Coridon	Round	YE	Uknown			Earlitop	YE	USA			B5	Italy			Ag. Konstantinou Samou	Greece
Crimson Lady	Round	YE	USA	1.05548		Early Bomba	YE	USA	2.57397		B6	Italy			Bebecou	Greece	25.1054
Elegant Lady	Round	YE	USA	1.47033		Early dream	YE	Italy	0.123961		B7	Italy			Bergarouge	France
Flatstar	Flat	W	France	0.139066		Emereude	W	France			Catherina	USA	24.6202		Bergeval	France
Francoise	Round	YE	France	1.4689		Honey Royal	YE	USA	0.222102		Duero	Spain	0.0124624		Big red	France	0.105352
Gladys	Round	W	USA	1.56304		Kay Sweet	YE	USA	0.923251		Everts	USA	12.7665		Bora	Italy	1.92146
Golden Jubilee	Round	YE	USA			Late Fair	YE	USA			Everts selection	Greece			Congat	France
Greezano	Round	W	USA	0.366666		Luciana	YE	Spain	2.94347		Fercluse	France	2.4934		Diamantopoulou	Greece	0.835944
Irena	Round	W	USA			Magique	W	France	0.818091		Fergold	France			Farbaly	France	6.92665
Kevina	Round	W	USA	0.135704		Max	YE	Italy	0.304199		Ferlate	France	0.0936332		Fardao	France	0.326986
Lolita	Round	YE	Italy	2.00765		Max10	YE	Italy			Guadelupe	Spain	0.132634		Farely	France
Loretta	Round	W	USA			Morsiani 90	YE	Italy	4.32133		Leyer	Spain	0.180983		Farhial	France	0.118873
Marathon	Round	YE	Uknown	0.361775		Nectaperf	W	France			Mirel	USA			Kaisi Ikarias	Greece	0.00687324
Maura	Round	W	USA	0.403342		Nectaross	YE	France			PI-A37	Greece	13.0264		Lady cot	France	4.16034
May Crest	Round	YE	USA	0.0438084		Orion	YE	Italy	9.73825		PI-A39	Greece			Lais	Greece
Napolitana	Round	W	Uknown			Queen globe	W	USA	0.046877		PI-ΙΒ42	Greece	0.683268		Mogador	Spain	2.94885
Octavia	Round	W	USA	0.900109		Royal Queen	W	USA	0.175099		Veruela	Spain	0.161975		Neraida	Greece
O'Henry	Round	YE	USA	4.54629		Ruby bell	W	USA			Virgil	Canada			Nostos	Greece	0.614986
Patty	Round	W	USA	0.325404		Venus	YE	Italy	7.24926		VLG	Uknown			Pellas	Greece	0.277972
Red Fall	Round	YE	USA			Zee glo	YE	USA			Yuste	Spain	0.0690694		Pr Tirynthos	Greece	7.91425
Red Haven	Round	YE	USA	1.22348				sum	60.7			sum	93.2		Rodavgi	Greece
Red Star	Round	YE	USA					no of cvs	15			no of cvs	12		Shamade	France
Rome Star	Round	YE	Italy												Spring Blush	France
Rosa del West	Round	W	Italy	0.517855											Tsunami	France	1.20068
Rosalia	Round	W	USA												Tyrvi	Greece
Royal Glory	Round	YE	USA	10.2844											Wonder Cot	Greece	2.5227
Royal Lee	Round	YE	USA	0.614539											Ydroussa Samou	Greece
Royal Majestic	Round	YE	USA	0.50889												sum	42.5
Royal Pride	Round	YE	USA	0.0535888												no of cvs	15
Royal Summer	Round	YE	USA	3.64985
Royal Time	Round	YE	USA	0.773778
Rubirich	Round	YE	USA	2.16627
Samantha	Flat	W	France	0.0120218
Spring Crest	Round	YE	USA	0.830423
Summer Lady	Round	YE	USA	0.0684633
Summer Sweet	Round	YE	USA
Sweet Cap	Flat	W	France	0.529572
Sweet Dream	Round	YE	USA	1.97504
Sweet Scarlet	Round	YE	USA	6.86803
Sweetregal	Round	W	France
Tardy bell	Round	YE	France	0.946464
Tastired	Round	YE	USA	0.0720291
UFO-4	Flat	W	Italy	2.12909
Zee Diamond	Round	YE	USA	0.300953
Zee Lady	Round	YE	USA	0.201315
			sum	50.1961
			no of cvs	35
